# Supplementary material for: Development and reliability assessment of a new quality appraisal tool for cross-sectional studies using biomarker data (BIOCROSS)
Source: BMC Med Res Methodol. 2018 Nov 6;18:122. doi: 10.1186/s12874-018-0583-x (PMC6219097; doi:10.1186/s12874-018-0583-x)
Supplement: Supplementary file 2 — Dataset and R code. All executed R code and rater results. (TXT 37 kb) [file 12874_2018_583_MOESM2_ESM.txt]

#inter_rater_reliability using Fleiss Kappa

#####################################################################################################

#Install and load of packages
######################################################

install.packages("pSolve")
install.packages("irr")

library("lpSolve")
library("irr")

#First round (round 1; R1)
##################################################################################

#m <- 7		#number of raters; judges 
#n <- 15		#number of evaluated studies; subjects
#k <- 10 	#number questions; evaluation categories

#s1: "	Bruunsgaard H, Pedersen AN, Schroll M, Skinhoj P, Pedersen BK"
#s2: "	Choi KM, Ryu OH, Lee KW, Kim HY, Seo JA, Kim SG, et al"
#s3: "	Eroglu S, Sade LE, Bozbas H, Haberal A, Ozbicer S, Demir O, et al"
#s4: "	Farg0li JL, Sun Q, Olenczuk D, Qi L, Zhu Y, Hu FB, et al"
#s5: "	Gao H, Salim A, Lee J, Tai ES, van Dam RM"
#s6: "	Kern PA, Di Gregorio GB, Lu T, Rassouli N, Ranganathan G"
#s7: "	Khoo CM, Sairazi S, Taslim S, Gardner D, Wu Y, Lee J, et al"
#s8: "	Koh SB, Park JK, Yoon JH, Chang SJ, Oh SS, Kim JY, et al"
#s9: "	Komatsu M, Ohfusa H, Aizawa T, Hashizume K"
#s10:"	Ku BJ, Kim SY, Lee TY, Park KS"
#s11:"	Meyers JA, Liu AY, McTiernan A, Wener MH, Wood B, Weigle DS, et al"
#s12:"	Rinaldi S, Biessy C, de la Luz Hernandez M, Lajous M, Ortiz-Pa0zo E, Yunes E, et al"
#s13:"	Viikari LA, Huupponen RK, Viikari JS, Marniemi J, Eklund C, Hurme M, et al"
#s14:"	Wannamethee SG, Whincup PH, Rumley A, Lowe GD"
#s15:"	Nakamura"

#packages: irr, lpSolve

#Intraclass correlation coefficients:  icc("matrix", model = c("twoway"), type = c("agreement"))
    

#########

s1_Q1	<- c(0,1,1,0,1,1,1)
s2_Q1	<- c(0,0,0,0,1,1,1)
s3_Q1	<- c(0,0,1,0,0,1,0)
s4_Q1	<- c(0,1,1,1,0,1,1)
s5_Q1	<- c(0,1,1,0,1,1,1)
s6_Q1	<- c(0,1,0,0,0,1,1)
s7_Q1	<- c(1,1,1,1,0,1,1)
s8_Q1	<- c(0,0,0,0,0,0,1)
s9_Q1	<- c(0,0,1,0,1,1,1)
s10_Q1	<- c(0,0,1,0,1,1,1)
s11_Q1	<- c(1,1,1,1,1,1,1)
s12_Q1	<- c(0,0,1,0,1,0,1)
s13_Q1	<- c(0,1,1,0,1,1,1)
s14_Q1	<- c(0,0,1,0,1,1,1)
s15_Q1	<- c(0,0,1,1,1,1,0)


s1_Q2	<- c(1,1,1,1,1,1,1)
s2_Q2	<- c(1,1,1,1,1,1,1)
s3_Q2	<- c(1,1,1,1,1,1,1)
s4_Q2	<- c(1,1,1,1,1,1,1)
s5_Q2	<- c(0,1,1,1,1,1,1)
s6_Q2	<- c(1,1,1,1,1,1,0)
s7_Q2	<- c(1,1,1,1,1,1,1)
s8_Q2	<- c(1,1,1,1,1,1,1)
s9_Q2	<- c(0,1,0,1,1,1,0)
s10_Q2	<- c(1,1,1,1,1,1,1)
s11_Q2	<- c(1,1,1,1,1,1,1)
s12_Q2	<- c(1,1,1,1,1,1,1)
s13_Q2	<- c(1,1,1,1,1,1,1)
s14_Q2	<- c(1,1,1,1,1,1,1)
s15_Q2	<- c(0,1,0,1,1,1,1)


s1_Q3	<- c(0,0,1,0,0,1,0)
s2_Q3	<- c(0,0,0,0,0,0,0)
s3_Q3	<- c(0,0,0,0,0,0,0)
s4_Q3	<- c(0,1,1,0,0,1,0)
s5_Q3	<- c(0,0,1,0,0,1,0)
s6_Q3	<- c(0,0,0,0,0,0,0)
s7_Q3	<- c(0,0,1,0,0,1,0)
s8_Q3	<- c(0,0,1,0,0,1,0)
s9_Q3	<- c(0,0,0,0,0,0,0)
s10_Q3	<- c(0,0,1,0,0,1,0)
s11_Q3	<- c(0,1,0,0,0,1,0)
s12_Q3	<- c(0,1,1,0,0,1,0)
s13_Q3	<- c(0,0,1,0,0,1,0)
s14_Q3	<- c(0,0,1,0,1,1,0)
s15_Q3	<- c(0,0,1,0,1,1,0)

s1_Q4	<- c(0,1,1,1,1,0,0)
s2_Q4	<- c(0,1,1,1,0,1,1)
s3_Q4	<- c(0,1,1,1,0,1,1)
s4_Q4	<- c(1,1,1,1,1,1,1)
s5_Q4	<- c(0,1,1,1,0,1,1)
s6_Q4	<- c(0,1,0,1,1,0,1)
s7_Q4	<- c(0,1,1,1,0,1,1)
s8_Q4	<- c(1,1,1,1,0,1,1)
s9_Q4	<- c(0,0,0,1,0,0,0)
s10_Q4	<- c(1,1,1,1,0,1,1)
s11_Q4	<- c(1,1,1,1,0,1,1)
s12_Q4	<- c(1,1,1,1,1,1,1)
s13_Q4	<- c(1,1,1,1,1,1,1)
s14_Q4	<- c(1,1,1,1,1,0,1)
s15_Q4	<- c(0,1,1,1,1,1,1)

s1_Q5	<- c(1,1,1,1,1,0,1)
s2_Q5	<- c(1,1,1,1,1,1,1)
s3_Q5	<- c(1,1,1,1,1,1,1)
s4_Q5	<- c(1,1,1,1,1,1,1)
s5_Q5	<- c(1,1,1,1,1,0,0)
s6_Q5	<- c(1,1,0,0,1,0,0)
s7_Q5	<- c(1,1,1,1,1,0,1)
s8_Q5	<- c(1,1,1,1,1,1,0)
s9_Q5	<- c(1,1,1,1,1,1,1)
s10_Q5	<- c(1,1,0,1,1,0,0)
s11_Q5	<- c(1,1,1,1,1,1,1)
s12_Q5	<- c(1,1,1,1,1,1,1)
s13_Q5	<- c(1,1,1,1,1,0,1)
s14_Q5	<- c(1,1,0,1,0,0,0)
s15_Q5	<- c(1,1,1,1,0,0,1)

s1_Q6	<- c(0,1,1,1,0,1,1)
s2_Q6	<- c(0,1,0,1,1,1,1)
s3_Q6	<- c(0,1,0,1,1,1,0)
s4_Q6	<- c(1,1,1,1,0,1,1)
s5_Q6	<- c(0,1,1,1,1,1,0)
s6_Q6	<- c(0,1,1,0,0,1,1)
s7_Q6	<- c(1,1,1,1,1,1,1)
s8_Q6	<- c(0,0,0,1,0,0,1)
s9_Q6	<- c(0,0,0,1,1,1,1)
s10_Q6	<- c(0,1,1,1,1,1,0)
s11_Q6	<- c(1,1,1,1,1,1,1)
s12_Q6	<- c(1,1,1,1,1,1,1)
s13_Q6	<- c(0,1,1,1,1,1,1)
s14_Q6	<- c(0,1,0,1,0,1,1)
s15_Q6	<- c(0,1,1,1,1,1,1)

s1_Q7	<- c(1,1,1,1,1,1,0)
s2_Q7	<- c(1,1,0,1,1,1,0)
s3_Q7	<- c(0,0,0,0,1,0,0)
s4_Q7	<- c(1,1,1,1,1,1,1)
s5_Q7	<- c(1,1,1,1,0,1,1)
s6_Q7	<- c(0,0,0,0,1,0,0)
s7_Q7	<- c(1,1,1,1,0,1,0)
s8_Q7	<- c(1,1,0,1,1,1,0)
s9_Q7	<- c(1,1,1,1,1,1,0)
s10_Q7	<- c(0,1,0,1,1,0,0)
s11_Q7	<- c(0,0,0,0,1,0,0)
s12_Q7	<- c(1,1,1,1,1,1,1)
s13_Q7	<- c(0,1,1,1,1,0,0)
s14_Q7	<- c(1,1,1,1,1,1,0)
s15_Q7	<- c(1,1,1,1,1,1,0)

s1_Q8	<- c(0,1,1,1,0,1,0)
s2_Q8	<- c(0,0,1,0,1,0,0)
s3_Q8	<- c(0,1,0,0,1,0,0)
s4_Q8	<- c(0,1,1,1,0,1,1)
s5_Q8	<- c(0,0,0,0,1,0,0)
s6_Q8	<- c(0,0,0,0,1,0,0)
s7_Q8	<- c(0,1,1,0,1,1,1)
s8_Q8	<- c(0,0,0,0,1,0,0)
s9_Q8	<- c(0,0,0,0,0,0,0)
s10_Q8	<- c(0,1,1,0,1,1,1)
s11_Q8	<- c(1,1,1,1,1,1,1)
s12_Q8	<- c(1,1,1,1,1,1,1)
s13_Q8	<- c(0,1,1,0,1,1,1)
s14_Q8	<- c(0,1,0,0,1,1,1)
s15_Q8	<- c(1,1,0,1,1,1,0)

s1_Q9	<- c(0,0,1,0,1,0,0)
s2_Q9	<- c(0,0,1,0,0,0,0)
s3_Q9	<- c(0,0,0,0,1,0,0)
s4_Q9	<- c(1,0,1,1,1,0,1)
s5_Q9	<- c(0,0,0,0,0,0,0)
s6_Q9	<- c(0,0,0,0,0,0,0)
s7_Q9	<- c(0,1,1,0,0,0,0)
s8_Q9	<- c(0,0,0,0,0,0,0)
s9_Q9	<- c(0,0,0,0,0,0,0)
s10_Q9	<- c(0,0,0,0,1,0,0)
s11_Q9	<- c(0,1,1,1,1,0,0)
s12_Q9	<- c(0,0,1,1,1,1,0)
s13_Q9	<- c(0,0,1,0,0,0,0)
s14_Q9	<- c(0,0,1,0,0,0,0)
s15_Q9	<- c(0,1,0,1,0,0,0)

s1_Q10	<- c(0,1,1,1,0,0,0)
s2_Q10	<- c(0,0,0,0,0,0,0)
s3_Q10	<- c(0,0,0,0,0,0,0)
s4_Q10	<- c(0,0,0,0,0,0,1)
s5_Q10	<- c(0,1,1,1,0,0,0)
s6_Q10	<- c(0,0,0,0,0,0,0)
s7_Q10	<- c(0,0,0,0,0,0,0)
s8_Q10	<- c(0,0,0,0,0,0,0)
s9_Q10	<- c(0,0,0,0,0,0,0)
s10_Q10	<- c(0,0,0,0,0,0,0)
s11_Q10	<- c(1,0,1,1,0,0,0)
s12_Q10	<- c(0,1,0,0,0,0,0)
s13_Q10	<- c(0,0,0,0,0,0,0)
s14_Q10	<- c(0,0,0,0,0,0,0)
s15_Q10	<- c(0,0,0,0,0,0,0)


M1_R1 <- rbind(s1_Q1,s2_Q1,s3_Q1,s4_Q1,s5_Q1,s6_Q1,s7_Q1,s8_Q1,s9_Q1,s10_Q1,s11_Q1,s12_Q1,s13_Q1,s14_Q1,s15_Q1)
M2_R1 <- rbind(s1_Q2,s2_Q2,s3_Q2,s4_Q2,s5_Q2,s6_Q2,s7_Q2,s8_Q2,s9_Q2,s10_Q2,s11_Q2,s12_Q2,s13_Q2,s14_Q2,s15_Q2)
M3_R1 <- rbind(s1_Q3,s2_Q3,s3_Q3,s4_Q3,s5_Q3,s6_Q3,s7_Q3,s8_Q3,s9_Q3,s10_Q3,s11_Q3,s12_Q3,s13_Q3,s14_Q3,s15_Q3)
M4_R1 <- rbind(s1_Q4,s2_Q4,s3_Q4,s4_Q4,s5_Q4,s6_Q4,s7_Q4,s8_Q4,s9_Q4,s10_Q4,s11_Q4,s12_Q4,s13_Q4,s14_Q4,s15_Q4)
M5_R1 <- rbind(s1_Q5,s2_Q5,s3_Q5,s4_Q5,s5_Q5,s6_Q5,s7_Q5,s8_Q5,s9_Q5,s10_Q5,s11_Q5,s12_Q5,s13_Q5,s14_Q5,s15_Q5)
M6_R1 <- rbind(s1_Q6,s2_Q6,s3_Q6,s4_Q6,s5_Q6,s6_Q6,s7_Q6,s8_Q6,s9_Q6,s10_Q6,s11_Q6,s12_Q6,s13_Q6,s14_Q6,s15_Q6)
M7_R1 <- rbind(s1_Q7,s2_Q7,s3_Q7,s4_Q7,s5_Q7,s6_Q7,s7_Q7,s8_Q7,s9_Q7,s10_Q7,s11_Q7,s12_Q7,s13_Q7,s14_Q7,s15_Q7)
M8_R1 <- rbind(s1_Q8,s2_Q8,s3_Q8,s4_Q8,s5_Q8,s6_Q8,s7_Q8,s8_Q8,s9_Q8,s10_Q8,s11_Q8,s12_Q8,s13_Q8,s14_Q8,s15_Q8)
M9_R1 <- rbind(s1_Q9,s2_Q9,s3_Q9,s4_Q9,s5_Q9,s6_Q9,s7_Q9,s8_Q9,s9_Q9,s10_Q9,s11_Q9,s12_Q9,s13_Q9,s14_Q9,s15_Q9)
M10_R1 <- rbind(s1_Q10,s2_Q10,s3_Q10,s4_Q10,s5_Q10,s6_Q10,s7_Q10,s8_Q10,s9_Q10,s10_Q10,s11_Q10,s12_Q10,s13_Q10,s14_Q10,s15_Q10)


#############################################intra-rater reliability##########################################
i1_Q1	<- c(1,0)
i2_Q1	<- c(0,0)
i3_Q1	<- c(0,0)
i4_Q1	<- c(1,0)
i5_Q1	<- c(1,0)
i6_Q1	<- c(1,0)
i7_Q1	<- c(1,1)
i8_Q1	<- c(0,0)
i9_Q1	<- c(0,0)
i10_Q1	<- c(0,0)
i11_Q1	<- c(1,1)
i12_Q1	<- c(0,0)
i13_Q1	<- c(1,0)
i14_Q1	<- c(0,0)
i15_Q1	<- c(0,0)

i1_Q2	<- c(1,0)
i2_Q2	<- c(1,1)
i3_Q2	<- c(1,1)
i4_Q2	<- c(1,1)
i5_Q2	<- c(1,1)
i6_Q2	<- c(1,1)
i7_Q2	<- c(1,1)
i8_Q2	<- c(1,1)
i9_Q2	<- c(1,1)
i10_Q2	<- c(1,1)
i11_Q2	<- c(1,1)
i12_Q2	<- c(1,1)
i13_Q2	<- c(1,1)
i14_Q2	<- c(1,1)
i15_Q2	<- c(1,1)

i1_Q3	<- c(0,1)
i2_Q3	<- c(0,0)
i3_Q3	<- c(0,0)
i4_Q3	<- c(1,1)
i5_Q3	<- c(0,0)
i6_Q3	<- c(0,0)
i7_Q3	<- c(0,0)
i8_Q3	<- c(0,0)
i9_Q3	<- c(0,0)
i10_Q3	<- c(0,0)
i11_Q3	<- c(1,0)
i12_Q3	<- c(1,0)
i13_Q3	<- c(0,0)
i14_Q3	<- c(0,0)
i15_Q3	<- c(0,0)

i1_Q4	<- c(1,1)
i2_Q4	<- c(1,1)
i3_Q4	<- c(1,1)
i4_Q4	<- c(1,1)
i5_Q4	<- c(1,1)
i6_Q4	<- c(1,1)
i7_Q4	<- c(1,1)
i8_Q4	<- c(1,1)
i9_Q4	<- c(0,1)
i10_Q4	<- c(1,1)
i11_Q4	<- c(1,1)
i12_Q4	<- c(1,1)
i13_Q4	<- c(1,1)
i14_Q4	<- c(1,1)
i15_Q4	<- c(1,1)

i1_Q5	<- c(1,1)
i2_Q5	<- c(1,1)
i3_Q5	<- c(1,1)
i4_Q5	<- c(1,1)
i5_Q5	<- c(1,1)
i6_Q5	<- c(1,1)
i7_Q5	<- c(1,1)
i8_Q5	<- c(1,1)
i9_Q5	<- c(1,0)
i10_Q5	<- c(1,1)
i11_Q5	<- c(1,1)
i12_Q5	<- c(1,1)
i13_Q5	<- c(1,1)
i14_Q5	<- c(1,1)
i15_Q5	<- c(1,1)

i1_Q6	<- c(1,1)
i2_Q6	<- c(1,0)
i3_Q6	<- c(1,1)
i4_Q6	<- c(1,1)
i5_Q6	<- c(1,1)
i6_Q6	<- c(1,0)
i7_Q6	<- c(1,1)
i8_Q6	<- c(0,0)
i9_Q6	<- c(0,0)
i10_Q6	<- c(1,1)
i11_Q6	<- c(1,1)
i12_Q6	<- c(1,1)
i13_Q6	<- c(1,1)
i14_Q6	<- c(1,1)
i15_Q6	<- c(1,1)

i1_Q7	<- c(1,1)
i2_Q7	<- c(1,1)
i3_Q7	<- c(0,0)
i4_Q7	<- c(1,1)
i5_Q7	<- c(1,1)
i6_Q7	<- c(0,0)
i7_Q7	<- c(1,1)
i8_Q7	<- c(1,1)
i9_Q7	<- c(1,1)
i10_Q7	<- c(1,1)
i11_Q7	<- c(0,0)
i12_Q7	<- c(1,1)
i13_Q7	<- c(1,1)
i14_Q7	<- c(1,1)
i15_Q7	<- c(1,1)

i1_Q8	<- c(1,1)
i2_Q8	<- c(0,0)
i3_Q8	<- c(1,1)
i4_Q8	<- c(1,1)
i5_Q8	<- c(0,0)
i6_Q8	<- c(0,1)
i7_Q8	<- c(1,1)
i8_Q8	<- c(0,0)
i9_Q8	<- c(0,0)
i10_Q8	<- c(1,1)
i11_Q8	<- c(1,1)
i12_Q8	<- c(1,1)
i13_Q8	<- c(1,1)
i14_Q8	<- c(1,1)
i15_Q8	<- c(1,1)

i1_Q9	<- c(0,0)
i2_Q9	<- c(0,0)
i3_Q9	<- c(0,0)
i4_Q9	<- c(0,0)
i5_Q9	<- c(0,0)
i6_Q9	<- c(0,0)
i7_Q9	<- c(1,1)
i8_Q9	<- c(0,0)
i9_Q9	<- c(0,0)
i10_Q9	<- c(0,0)
i11_Q9	<- c(1,0)
i12_Q9	<- c(0,1)
i13_Q9	<- c(0,0)
i14_Q9	<- c(0,0)
i15_Q9	<- c(1,0)

i1_Q10	<- c(1,0)
i2_Q10	<- c(0,0)
i3_Q10	<- c(0,0)
i4_Q10	<- c(0,0)
i5_Q10	<- c(1,0)
i6_Q10	<- c(0,0)
i7_Q10	<- c(0,0)
i8_Q10	<- c(0,0)
i9_Q10	<- c(0,0)
i10_Q10	<- c(0,0)
i11_Q10	<- c(0,0)
i12_Q10	<- c(1,0)
i13_Q10	<- c(0,0)
i14_Q10	<- c(0,0)
i15_Q10	<- c(0,0)

iA1	<- c(8,6)
iA2	<- c(5,4)
iA3	<- c(5,5)
iA4	<- c(8,7)
iA5	<- c(7,5)
iA6	<- c(5,4)
iA7	<- c(8,8)
iA8	<- c(4,4)
iA9	<- c(3,3)
iA10	<- c(6,6)
iA11	<- c(8,6)
iA12	<- c(8,7)
iA13	<- c(7,6)
iA14	<- c(6,6)
iA15	<- c(7,6)

##############################################overall ratings###########################

s1 	<- c(3,8,10,7,6,6,4)
s2	<- c(3,5,5,5,6,6,5)
s3	<- c(2,5,4,4,6,5,3)
s4	<- c(6,8,9,8,5,8,9)
s5	<- c(2,7,8,6,5,6,4)
s6	<- c(2,5,2,2,5,3,3)
s7	<- c(5,8,9,6,4,7,6)
s8	<- c(4,4,4,5,4,5,4)
s9	<- c(2,3,3,5,5,5,3)
s10	<- c(3,6,6,5,7,6,4)
s11	<- c(7,8,8,8,7,7,6)
s12	<- c(6,8,9,7,8,8,7)
s13	<- c(3,7,9,5,7,6,6)
s14	<- c(4,6,6,5,6,6,5)
s15	<- c(3,7,6,8,7,7,4)
	

###########different sections###########

#Int: Introduction
#MM: Material and Methods
#Res: Results	
#Dis: Discussion
#Bio: Biomarker

Int_s1 <- c(0,1,1,0,1,1,1)
Int_s2 <- c(0,0,0,0,1,1,1)
Int_s3 <- c(0,0,1,0,0,1,0)
Int_s4 <- c(0,1,1,1,0,1,1)
Int_s5 <- c(0,1,1,0,1,1,1)
Int_s6 <- c(0,1,0,0,0,1,1)
Int_s7 <- c(1,1,1,1,0,1,1)
Int_s8 <- c(0,0,0,0,0,0,1)
Int_s9 <- c(0,0,1,0,1,1,1)
Int_s10 <- c(0,0,1,0,1,1,1)
Int_s11 <- c(1,1,1,1,1,1,1)
Int_s12 <- c(0,0,1,0,1,0,1)
Int_s13 <- c(0,1,1,0,1,1,1)
Int_s14 <- c(0,0,1,0,1,1,1)
Int_s15 <- c(0,0,1,1,1,1,0)

MM_s1 <- c(1,1,2,1,1,2,1)
MM_s2 <- c(1,1,1,1,1,1,1)
MM_s3 <- c(1,1,1,1,1,1,1)
MM_s4 <- c(1,2,2,1,1,2,1)
MM_s5 <- c(0,1,2,1,1,2,1)
MM_s6 <- c(1,1,1,1,1,1,0)
MM_s7 <- c(1,1,2,1,1,2,1)
MM_s8 <- c(1,1,2,1,1,2,1)
MM_s9 <- c(0,1,0,1,1,1,0)
MM_s10 <- c(1,1,2,1,1,2,1)
MM_s11 <- c(1,2,1,1,1,2,1)
MM_s12 <- c(1,2,2,1,1,2,1)
MM_s13 <- c(1,1,2,1,1,2,1)
MM_s14 <- c(1,1,2,1,2,2,1)
MM_s15 <- c(0,1,1,1,2,2,1)

Res_s1 <- c(1,2,2,2,2,0,1)
Res_s2 <- c(1,2,2,2,1,2,2)
Res_s3 <- c(1,2,2,2,1,2,2)
Res_s4 <- c(2,2,2,2,2,2,2)
Res_s5 <- c(1,2,2,2,1,1,1)
Res_s6 <- c(1,2,0,1,2,0,1)
Res_s7 <- c(1,2,2,2,1,1,2)
Res_s8 <- c(2,2,2,2,1,2,1)
Res_s9 <- c(1,1,1,2,1,1,1)
Res_s10 <- c(2,2,1,2,1,1,1)
Res_s11 <- c(2,2,2,2,1,2,2)
Res_s12 <- c(2,2,2,2,2,2,2)
Res_s13 <- c(2,2,2,2,2,1,2)
Res_s14 <- c(2,2,1,2,1,0,1)
Res_s15 <- c(1,2,2,2,1,1,2)

Dis_s1 <- c(1,2,2,2,1,2,1)
Dis_s2 <- c(1,2,0,2,2,2,1)
Dis_s3 <- c(0,1,0,1,2,1,0)
Dis_s4 <- c(2,2,2,2,1,2,2)
Dis_s5 <- c(1,2,2,2,1,2,1)
Dis_s6 <- c(0,1,1,0,1,1,1)
Dis_s7 <- c(2,2,2,2,1,2,1)
Dis_s8 <- c(1,1,0,2,1,1,1)
Dis_s9 <- c(1,1,1,2,2,2,1)
Dis_s10 <- c(0,2,1,2,2,1,0)
Dis_s11 <- c(1,1,1,1,2,1,1)
Dis_s12 <- c(2,2,2,2,2,2,2)
Dis_s13 <- c(0,2,2,2,2,1,1)
Dis_s14 <- c(1,2,1,2,1,2,1)
Dis_s15 <- c(1,2,2,2,2,2,1)

Bio_s1 <- c(0,2,3,2,1,1,0)
Bio_s2 <- c(0,0,2,0,1,0,0)
Bio_s3 <- c(0,1,0,0,2,0,0)
Bio_s4 <- c(1,1,2,2,1,1,3)
Bio_s5 <- c(0,1,1,1,1,0,0)
Bio_s6 <- c(0,0,0,0,1,0,0)
Bio_s7 <- c(0,2,2,0,1,1,1)
Bio_s8 <- c(0,0,0,0,1,0,0)
Bio_s9 <- c(0,0,0,0,0,0,0)
Bio_s10 <- c(0,1,1,0,2,1,1)
Bio_s11 <- c(2,2,3,3,2,1,1)
Bio_s12 <- c(1,2,2,2,2,2,1)
Bio_s13 <- c(0,1,2,0,1,1,1)
Bio_s14 <- c(0,1,1,0,1,1,1)
Bio_s15 <- c(1,2,0,2,1,1,0)


M_overall_R1			<- rbind(s1,s2,s3,s4,s5,s6,s7,s8,s9,s10,s11,s12,s13,s14,s15)
M_re_overall_R1 		<- rbind(iA1,iA2,iA3,iA4,iA5,iA6,iA7,iA8,iA9,iA10,iA11,iA12,iA13,iA14,iA15)
M_Study_rational_R1 		<- rbind(Int_s1,Int_s2,Int_s3,Int_s4,Int_s5,Int_s6,Int_s7,Int_s8,Int_s9,Int_s10,Int_s11,Int_s12,Int_s13,Int_s14,Int_s15)
M_Design_Methods_R1 		<- rbind(MM_s1,MM_s2,MM_s3,MM_s4,MM_s5,MM_s6,MM_s7,MM_s8,MM_s9,MM_s10,MM_s11,MM_s12,MM_s13,MM_s14,MM_s15)
M_Data_analysis_R1 		<- rbind(Res_s1,Res_s2,Res_s3,Res_s4,Res_s5,Res_s6,Res_s7,Res_s8,Res_s9,Res_s10,Res_s11,Res_s12,Res_s13,Res_s14,Res_s15)
M_Data_interpretation_R1 	<- rbind(Dis_s1,Dis_s2,Dis_s3,Dis_s4,Dis_s5,Dis_s6,Dis_s7,Dis_s8,Dis_s9,Dis_s10,Dis_s11,Dis_s12,Dis_s13,Dis_s14,Dis_s15)
M_Biomarker_measurement_R1 	<- rbind(Bio_s1,Bio_s2,Bio_s3,Bio_s4,Bio_s5,Bio_s6,Bio_s7,Bio_s8,Bio_s9,Bio_s10,Bio_s11,Bio_s12,Bio_s13,Bio_s14,Bio_s15)


#Calculation of ICCs (R1)
######################################################


icc(M_overall_R1, model=c("twoway"),type=c("agreement"))
icc(M_re_overall_R1, model=c("twoway"),type=c("agreement"))
icc(M_Study_rational_R1, model=c("twoway"),type=c("agreement"))
icc(M_Design_Methods_R1, model=c("twoway"),type=c("agreement"))
icc(M_Data_analysis_R1, model=c("twoway"),type=c("agreement"))
icc(M_Data_interpretation_R1, model=c("twoway"),type=c("agreement"))
icc(M_Biomarker_measurement_R1, model=c("twoway"),type=c("agreement"))


#####################################################################################################################

#2. round 

#m <- 5		#number of raters; judges 
#n <- 30	#number of evaluated studies; subjects
#k <- 10 	#number questions; evaluation categories


#s1:	"	Bullo M, Garcia-Lorda P, Megias I, Salas-Salvado J"					
#s2:	"	Kantartzis K, Rittig K, Balletshofer B, Machann J, Schick F, Porubska K, et al"					
#s3:	"	Abdullah SM, Khera A, Leonard D, Das SR, Canham RM, Kamath SA, et al"					
#s4:	"	Matsushita K, Yatsuya H, Tamakoshi K, Wada K, Otsuka R, Zhang H, et al"					
#s5:	"	de Luis DA, Sagrado MG, Conde R, Aller R, Izaola O, Romero E"					
#s6:	"	Terazawa-Watanabe M, Tsuboi A, Fukuo K, Kazumi T"					
#s7:	"	Oh EG, Kim SH, Bang SY, Hyun SS, Im JA, Lee JE, et al"					
#s8:	"	Ukkola O, Kesaniemi YA"					
#s9:	"	Saisho Y, Hirose H, Seino Y, Saito I, Itoh H"					
#s10:	"	Rolland YM, Perry HM, 3rd, Patrick P, Banks WA, Morley JE"					
#s11:	"	Hyatt TC, Phadke RP, Hunter GR, Bush NC, Munoz AJ, Gower BA"					
#s12:	"	Yu D, Yu Z, Sun Q, Sun L, Li H, Song J, et al"					
#s13:	"	Mertens I, Ballaux D, Funahashi T, Matsuzawa Y, Van der Planken M, Verrijken A, et al"					
#s14:	"	Im JA, Kim SH, Lee JW, Shim JY, Lee HR, Lee DC"					
#s15:	"	Stepien M, Stepien A, Wlazel RN, Paradowski M, Rizzo M, Banach M, et al"					
#s16:	"	Chiu FH, Chuang CH, Li WC, Weng YM, Fann WC, Lo HY, et al"					
#s17:	"	Cetinalp-Demircan P, Bekpinar S, Gurdol F, Orhan Y"					
#s18:	"	Romero-Corral A, Sierra-Johnson J, Lopez-Jimenez F, Thomas RJ, Singh P, Hoffmann M, et al"					
#s19:	"	Rutter MK, Sattar N, Tajar A, O'Neill TW, Lee DM, Bartfai G, et al"					
#s20:	"	Kl�ppelholz B, Thorand B, Koenig W, de Las Heras Gala T, Meisinger C, Huth C, et al					
#s21:	"	Onat A, Hergenc G, Can G, Kucukdurmaz Z"					
#s22:	"	Gomez-Ambrosi J, Salvador J, Silva C, Pastor C, Rotellar F, Gil MJ, et al"					
#s23:	"	Nishida M, Moriyama T, Sugita Y, Yamauchi-Takihara K"					
#s24:	"	Gnacinska M, Malgorzewicz S, Lysiak-Szydlowska W, Sworczak K"					
#s25:	"	Paolisso G, Rizzo MR, Mazziotti G, Tagliamonte MR, Gambardella A, Rotondi M, et al"					
#s26:	"	Kawamoto R, Kusunoki T, Abe M, Kohara K, Miki T"					
#s27:	"	van Dielen FM, van't Veer C, Schols AM, Soeters PB, Buurman WA, Greve JW"					
#s28:	"	O'Sullivan EP, Ashley DT, Davenport C, Penugonda L, Kelleher G, Devlin N, et al"					
#s29:	"	Hivert MF, Sullivan LM, Shrader P, Fox CS, Nathan DM, D'Agostino RB, Sr"					
#s30:	"	Tonjes A, Fasshauer M, Kratzsch J, Stumvoll M, Bluher M"					

#packages: irr, lpSolve

#Intraclass correlation coefficients:  icc("matrix", model = c("twoway"), type = c("agreement"))


s1_Q1	<- c(2,1,2,2,1)
s2_Q1	<- c(2,2,2,2,2)
s3_Q1	<- c(2,2,2,2,2)
s4_Q1	<- c(2,2,2,2,2)
s5_Q1	<- c(1,2,2,2,2)
s6_Q1	<- c(1,2,1,2,1)
s7_Q1	<- c(1,1,2,2,2)
s8_Q1	<- c(1,2,1,2,2)
s9_Q1	<- c(1,2,2,2,2)
s10_Q1	<- c(1,2,2,2,2)
s11_Q1	<- c(2,2,2,2,2)
s12_Q1	<- c(1,2,2,2,2)
s13_Q1	<- c(2,2,2,2,2)
s14_Q1	<- c(1,2,2,2,2)
s15_Q1	<- c(1,2,2,2,2)
s16_Q1	<- c(2,2,2,2,2)
s17_Q1	<- c(1,2,2,2,2)
s18_Q1	<- c(2,2,2,1,2)
s19_Q1	<- c(2,2,2,2,2)
s20_Q1	<- c(2,2,2,2,2)
s21_Q1	<- c(2,2,2,2,2)
s22_Q1	<- c(1,2,2,2,2)
s23_Q1	<- c(1,1,1,2,1)
s24_Q1	<- c(1,2,1,2,2)
s25_Q1	<- c(1,1,2,2,2)
s26_Q1	<- c(1,2,2,2,2)
s27_Q1	<- c(2,2,2,2,2)
s28_Q1	<- c(2,2,2,2,2)
s29_Q1	<- c(2,2,1,2,2)
s30_Q1	<- c(1,2,1,2,2)


s1_Q2	<- c(2,2,1,2,2)
s2_Q2 	<- c(2,2,1,2,2)
s3_Q2 	<- c(2,0,1,2,2)
s4_Q2 	<- c(2,1,1,2,2)
s5_Q2 	<- c(2,1,1,1,2)
s6_Q2 	<- c(1,1,1,2,2)
s7_Q2 	<- c(2,1,1,2,2)
s8_Q2 	<- c(2,2,1,1,2)
s9_Q2 	<- c(2,1,1,2,2)
s10_Q2 	<- c(2,1,1,2,2)
s11_Q2 	<- c(1,1,1,2,2)
s12_Q2 	<- c(2,1,1,1,2)
s13_Q2 	<- c(2,2,2,2,2)
s14_Q2	<- c(2,1,2,2,2)
s15_Q2 	<- c(2,2,2,2,2)
s16_Q2 	<- c(2,2,2,1,2)
s17_Q2 	<- c(1,2,1,1,1)
s18_Q2 	<- c(2,1,2,2,2)
s19_Q2 	<- c(2,1,2,2,2)
s20_Q2 	<- c(2,1,2,2,2)
s21_Q2 	<- c(2,1,1,2,2)
s22_Q2 	<- c(1,1,1,1,1)
s23_Q2 	<- c(2,1,1,1,2)
s24_Q2 	<- c(2,1,2,2,2)
s25_Q2 	<- c(2,1,1,1,2)
s26_Q2 	<- c(1,1,0,1,2)
s27_Q2 	<- c(2,2,1,2,1)
s28_Q2 	<- c(2,1,2,2,2)
s29_Q2 	<- c(2,1,1,2,1)
s30_Q2 	<- c(2,1,1,2,2)

s1_Q3 <- c(0,0,1,1,1)
s2_Q3 <- c(0,1,0,1,1)
s3_Q3 <- c(1,1,1,1,1)
s4_Q3 <- c(1,1,0,1,1)
s5_Q3 <- c(0,0,0,0,1)
s6_Q3 <- c(0,1,1,0,1)
s7_Q3 <- c(1,1,1,0,2)
s8_Q3 <- c(1,1,1,1,1)
s9_Q3 <- c(0,1,1,0,1)
s10_Q3 <- c(0,0,1,0,1)
s11_Q3 <- c(1,0,1,1,1)
s12_Q3 <- c(1,1,1,0,1)
s13_Q3 <- c(0,1,1,0,2)
s14_Q3 <- c(1,1,1,0,1)
s15_Q3 <- c(1,0,1,0,1)
s16_Q3 <- c(1,1,1,0,1)
s17_Q3 <- c(0,0,0,0,1)
s18_Q3 <- c(1,1,1,0,1)
s19_Q3 <- c(1,1,1,1,1)
s20_Q3 <- c(1,1,1,0,2)
s21_Q3 <- c(1,1,1,1,2)
s22_Q3 <- c(1,1,1,0,1)
s23_Q3 <- c(0,1,1,0,1)
s24_Q3 <- c(0,0,0,0,1)
s25_Q3 <- c(0,0,0,0,2)
s26_Q3 <- c(1,1,1,0,1)
s27_Q3 <- c(1,0,1,0,1)
s28_Q3 <- c(1,1,1,1,2)
s29_Q3 <- c(1,1,1,1,2)
s30_Q3 <- c(1,1,1,1,2)

s1_Q4 <- c(2,1,1,1,1)
s2_Q4 <- c(1,1,1,1,1)
s3_Q4 <- c(1,1,1,2,1)
s4_Q4 <- c(1,1,1,1,1)
s5_Q4 <- c(1,1,1,1,1)
s6_Q4 <- c(1,1,1,1,1)
s7_Q4 <- c(1,1,1,1,1)
s8_Q4 <- c(1,1,1,1,1)
s9_Q4 <- c(1,1,1,1,1)
s10_Q4 <- c(1,1,1,1,1)
s11_Q4 <- c(2,1,1,2,1)
s12_Q4 <- c(2,2,1,1,2)
s13_Q4 <- c(2,1,1,1,1)
s14_Q4 <- c(1,1,1,1,1)
s15_Q4 <- c(1,1,1,1,1)
s16_Q4 <- c(2,1,1,1,1)
s17_Q4 <- c(1,1,1,1,1)
s18_Q4 <- c(2,2,1,1,2)
s19_Q4 <- c(2,1,1,1,1)
s20_Q4 <- c(1,2,1,1,2)
s21_Q4 <- c(2,2,2,1,2)
s22_Q4 <- c(2,1,1,1,0)
s23_Q4 <- c(1,1,1,1,1)
s24_Q4 <- c(1,1,1,1,1)
s25_Q4 <- c(2,1,1,1,1)
s26_Q4 <- c(2,1,1,1,1)
s27_Q4 <- c(1,1,1,1,0)
s28_Q4 <- c(1,1,1,1,1)
s29_Q4 <- c(2,2,1,1,2)
s30_Q4 <- c(2,1,1,1,1)

s1_Q5 <- c(2,2,2,1,1)
s2_Q5 <- c(2,1,1,1,2)
s3_Q5 <- c(2,2,2,2,2)
s4_Q5 <- c(2,2,2,1,2)
s5_Q5 <- c(1,1,1,1,1)
s6_Q5 <- c(2,2,2,1,1)
s7_Q5 <- c(2,1,2,2,1)
s8_Q5 <- c(2,1,1,1,1)
s9_Q5 <- c(2,1,1,1,1)
s10_Q5 <- c(2,2,2,2,2)
s11_Q5 <- c(2,2,1,1,2)
s12_Q5 <- c(2,2,1,1,2)
s13_Q5 <- c(2,1,2,1,2)
s14_Q5 <- c(2,2,2,2,1)
s15_Q5 <- c(1,1,1,1,1)
s16_Q5 <- c(1,2,2,2,1)
s17_Q5 <- c(2,2,2,1,1)
s18_Q5 <- c(2,2,2,2,2)
s19_Q5 <- c(2,2,2,1,2)
s20_Q5 <- c(2,2,2,1,2)
s21_Q5 <- c(2,2,2,1,2)
s22_Q5 <- c(2,2,2,2,1)
s23_Q5 <- c(2,2,1,2,1)
s24_Q5 <- c(1,1,2,1,1)
s25_Q5 <- c(2,1,1,2,1)
s26_Q5 <- c(2,2,2,1,1)
s27_Q5 <- c(2,1,2,1,1)
s28_Q5 <- c(2,1,1,1,1)
s29_Q5 <- c(2,2,2,2,2)
s30_Q5 <- c(2,2,2,1,1)

s1_Q6 <- c(2,2,2,2,1)
s2_Q6 <- c(2,2,2,2,2)
s3_Q6 <- c(2,2,2,2,2)
s4_Q6 <- c(2,2,2,2,2)
s5_Q6 <- c(1,2,2,2,1)
s6_Q6 <- c(2,1,2,2,2)
s7_Q6 <- c(1,2,2,2,1)
s8_Q6 <- c(1,2,2,2,2)
s9_Q6 <- c(1,1,2,2,1)
s10_Q6 <- c(2,2,2,2,2)
s11_Q6 <- c(2,2,2,2,2)
s12_Q6 <- c(1,2,2,2,2)
s13_Q6 <- c(2,2,2,2,1)
s14_Q6 <- c(1,1,2,2,1)
s15_Q6 <- c(1,2,2,2,1)
s16_Q6 <- c(2,2,2,2,1)
s17_Q6 <- c(2,2,2,2,1)
s18_Q6 <- c(2,2,2,2,2)
s19_Q6 <- c(2,2,1,2,2)
s20_Q6 <- c(2,2,2,2,2)
s21_Q6 <- c(2,2,2,2,2)
s22_Q6 <- c(1,2,2,2,1)
s23_Q6 <- c(2,1,2,2,1)
s24_Q6 <- c(2,1,1,2,2)
s25_Q6 <- c(2,2,2,2,1)
s26_Q6 <- c(2,2,2,2,2)
s27_Q6 <- c(2,2,2,2,2)
s28_Q6 <- c(2,2,2,2,1)
s29_Q6 <- c(2,2,2,2,2)
s30_Q6 <- c(1,2,2,2,2)


s1_Q7 <- c(1,1,1,1,1)
s2_Q7 <- c(2,1,1,2,2)
s3_Q7 <- c(2,2,2,1,2)
s4_Q7 <- c(1,0,1,1,2)
s5_Q7 <- c(1,0,1,0,1)
s6_Q7 <- c(2,1,1,1,2)
s7_Q7 <- c(2,1,2,1,2)
s8_Q7 <- c(2,1,1,1,2)
s9_Q7 <- c(2,1,2,1,2)
s10_Q7 <- c(2,1,1,1,2)
s11_Q7 <- c(1,2,2,1,2)
s12_Q7 <- c(2,2,2,2,0)
s13_Q7 <- c(2,1,2,1,2)
s14_Q7 <- c(2,0,1,1,1)
s15_Q7 <- c(1,1,1,0,0)
s16_Q7 <- c(1,1,1,1,2)
s17_Q7 <- c(0,0,0,0,0)
s18_Q7 <- c(2,1,1,1,2)
s19_Q7 <- c(2,2,1,1,1)
s20_Q7 <- c(1,2,1,2,2)
s21_Q7 <- c(2,1,2,1,2)
s22_Q7 <- c(0,0,1,1,2)
s23_Q7 <- c(0,0,0,0,0)
s24_Q7 <- c(0,0,0,0,0)
s25_Q7 <- c(2,1,2,1,2)
s26_Q7 <- c(2,2,2,2,2)
s27_Q7 <- c(0,0,0,0,0)
s28_Q7 <- c(2,1,1,1,1)
s29_Q7 <- c(2,2,2,2,2)
s30_Q7 <- c(1,0,0,0,0)

s1_Q8 <- c(1,0,0,1,1)
s2_Q8<- c(1,1,1,1,1)
s3_Q8 <- c(1,1,1,2,1)
s4_Q8 <- c(1,1,0,1,1)
s5_Q8 <- c(1,0,0,1,0)
s6_Q8 <- c(1,0,0,0,1)
s7_Q8 <- c(2,1,1,1,1)
s8_Q8 <- c(2,1,1,1,1)
s9_Q8 <- c(2,0,0,1,1)
s10_Q8 <- c(1,0,0,1,1)
s11_Q8 <- c(2,0,1,1,1)
s12_Q8 <- c(2,1,1,1,2)
s13_Q8 <- c(1,1,0,1,1)
s14_Q8 <- c(2,1,0,1,1)
s15_Q8 <- c(1,1,0,0,1)
s16_Q8 <- c(1,0,0,0,1)
s17_Q8 <- c(1,1,0,1,0)
s18_Q8 <- c(2,1,1,1,1)
s19_Q8 <- c(1,0,1,1,1)
s20_Q8 <- c(2,1,0,1,1)
s21_Q8 <- c(2,1,0,1,2)
s22_Q8 <- c(1,1,0,1,1)
s23_Q8 <- c(1,1,0,1,1)
s24_Q8 <- c(1,1,0,1,1)
s25_Q8 <- c(2,1,0,1,2)
s26_Q8 <- c(1,1,0,1,1)
s27_Q8 <- c(2,1,0,1,1)
s28_Q8 <- c(2,1,1,1,1)
s29_Q8 <- c(2,1,0,2,1)
s30_Q8 <- c(1,1,0,1,1)

s1_Q9 <- c(0,1,1,1,1)
s2_Q9 <- c(0,0,0,0,0)
s3_Q9 <- c(1,1,1,1,1)
s4_Q9 <- c(0,0,1,0,1)
s5_Q9 <- c(0,0,1,0,0)
s6_Q9 <- c(1,1,1,0,0)
s7_Q9 <- c(1,0,1,1,0)
s8_Q9 <- c(1,1,1,1,1)
s9_Q9 <- c(1,1,1,1,1)
s10_Q9 <- c(1,1,1,1,0)
s11_Q9 <- c(1,1,1,1,1)
s12_Q9 <- c(1,1,1,1,1)
s13_Q9 <- c(1,1,1,1,1)
s14_Q9 <- c(1,1,1,1,1)
s15_Q9 <- c(0,0,0,0,0)
s16_Q9 <- c(0,0,0,0,1)
s17_Q9 <- c(0,0,1,0,0)
s18_Q9 <- c(1,1,1,0,1)
s19_Q9 <- c(1,1,1,1,1)
s20_Q9 <- c(1,0,1,1,1)
s21_Q9 <- c(1,1,1,1,1)
s22_Q9 <- c(1,1,1,1,1)
s23_Q9 <- c(1,1,1,0,1)
s24_Q9 <- c(0,0,1,0,0)
s25_Q9 <- c(0,0,0,0,1)
s26_Q9 <- c(1,1,1,1,1)
s27_Q9 <- c(1,1,1,1,1)
s28_Q9 <- c(1,1,1,1,1)
s29_Q9 <- c(2,1,1,1,1)
s30_Q9 <- c(1,1,1,1,1)

s1_Q10 <- c(0,0,0,0,1)
s2_Q10 <- c(1,1,0,2,1)
s3_Q10 <- c(1,0,0,1,0)
s4_Q10 <- c(0,1,1,1,2)
s5_Q10 <- c(0,0,1,1,0)
s6_Q10 <- c(0,1,1,1,1)
s7_Q10 <- c(0,1,1,1,2)
s8_Q10 <- c(1,1,1,1,1)
s9_Q10 <- c(0,1,1,1,1)
s10_Q10 <- c(0,1,1,0,1)
s11_Q10 <- c(1,0,1,1,1)
s12_Q10 <- c(1,0,1,1,1)
s13_Q10 <- c(1,1,1,1,1)
s14_Q10 <- c(0,1,1,1,1)
s15_Q10 <- c(1,0,0,0,0)
s16_Q10 <- c(1,0,1,0,1)
s17_Q10 <- c(1,1,0,1,1)
s18_Q10 <- c(1,1,1,1,1)
s19_Q10 <- c(1,1,1,1,1)
s20_Q10 <- c(2,1,0,1,1)
s21_Q10 <- c(2,1,1,1,1)
s22_Q10 <- c(0,1,1,1,1)
s23_Q10 <- c(1,0,0,1,1)
s24_Q10 <- c(0,0,0,0,0)
s25_Q10 <- c(0,1,1,1,1)
s26_Q10 <- c(1,1,1,1,1)
s27_Q10 <- c(0,0,0,0,0)
s28_Q10 <- c(1,1,1,1,1)
s29_Q10 <- c(2,1,1,1,1)
s30_Q10 <- c(2,0,0,1,1)

M1 <- rbind(s1_Q1,s2_Q1,s3_Q1,s4_Q1,s5_Q1,s6_Q1,s7_Q1,s8_Q1,s9_Q1,s10_Q1,s11_Q1,s12_Q1,s13_Q1,s14_Q1,s15_Q1,s16_Q1,s17_Q1,s18_Q1,s19_Q1,s20_Q1,s21_Q1,s22_Q1,s23_Q1,s24_Q1,s25_Q1,s26_Q1,s27_Q1,s28_Q1,s29_Q1,s30_Q1)
M2 <- rbind(s1_Q2,s2_Q2,s3_Q2,s4_Q2,s5_Q2,s6_Q2,s7_Q2,s8_Q2,s9_Q2,s10_Q2,s11_Q2,s12_Q2,s13_Q2,s14_Q2,s15_Q2,s16_Q2,s17_Q2,s18_Q2,s19_Q2,s20_Q2,s21_Q2,s22_Q2,s23_Q2,s24_Q2,s25_Q2,s26_Q2,s27_Q2,s28_Q2,s29_Q2,s30_Q2)
M3 <- rbind(s1_Q3,s2_Q3,s3_Q3,s4_Q3,s5_Q3,s6_Q3,s7_Q3,s8_Q3,s9_Q3,s10_Q3,s11_Q3,s12_Q3,s13_Q3,s14_Q3,s15_Q3,s16_Q3,s17_Q3,s18_Q3,s19_Q3,s20_Q3,s21_Q3,s22_Q3,s23_Q3,s24_Q3,s25_Q3,s26_Q3,s27_Q3,s28_Q3,s29_Q3,s30_Q3)
M4 <- rbind(s1_Q4,s2_Q4,s3_Q4,s4_Q4,s5_Q4,s6_Q4,s7_Q4,s8_Q4,s9_Q4,s10_Q4,s11_Q4,s12_Q4,s13_Q4,s14_Q4,s15_Q4,s16_Q4,s17_Q4,s18_Q4,s19_Q4,s20_Q4,s21_Q4,s22_Q4,s23_Q4,s24_Q4,s25_Q4,s26_Q4,s27_Q4,s28_Q4,s29_Q4,s30_Q4)
M5 <- rbind(s1_Q5,s2_Q5,s3_Q5,s4_Q5,s5_Q5,s6_Q5,s7_Q5,s8_Q5,s9_Q5,s10_Q5,s11_Q5,s12_Q5,s13_Q5,s14_Q5,s15_Q5,s16_Q5,s17_Q5,s18_Q5,s19_Q5,s20_Q5,s21_Q5,s22_Q5,s23_Q5,s24_Q5,s25_Q5,s26_Q5,s27_Q5,s28_Q5,s29_Q5,s30_Q5)
M6 <- rbind(s1_Q6,s2_Q6,s3_Q6,s4_Q6,s5_Q6,s6_Q6,s7_Q6,s8_Q6,s9_Q6,s10_Q6,s11_Q6,s12_Q6,s13_Q6,s14_Q6,s15_Q6,s16_Q6,s17_Q6,s18_Q6,s19_Q6,s20_Q6,s21_Q6,s22_Q6,s23_Q6,s24_Q6,s25_Q6,s26_Q6,s27_Q6,s28_Q6,s29_Q6,s30_Q6)
M7 <- rbind(s1_Q7,s2_Q7,s3_Q7,s4_Q7,s5_Q7,s6_Q7,s7_Q7,s8_Q7,s9_Q7,s10_Q7,s11_Q7,s12_Q7,s13_Q7,s14_Q7,s15_Q7,s16_Q7,s17_Q7,s18_Q7,s19_Q7,s20_Q7,s21_Q7,s22_Q7,s23_Q7,s24_Q7,s25_Q7,s26_Q7,s27_Q7,s28_Q7,s29_Q7,s30_Q7)
M8 <- rbind(s1_Q8,s2_Q8,s3_Q8,s4_Q8,s5_Q8,s6_Q8,s7_Q8,s8_Q8,s9_Q8,s10_Q8,s11_Q8,s12_Q8,s13_Q8,s14_Q8,s15_Q8,s16_Q8,s17_Q8,s18_Q8,s19_Q8,s20_Q8,s21_Q8,s22_Q8,s23_Q8,s24_Q8,s25_Q8,s26_Q8,s27_Q8,s28_Q8,s29_Q8,s30_Q8)
M9 <- rbind(s1_Q9,s2_Q9,s3_Q9,s4_Q9,s5_Q9,s6_Q9,s7_Q9,s8_Q9,s9_Q9,s10_Q9,s11_Q9,s12_Q9,s13_Q9,s14_Q9,s15_Q9,s16_Q9,s17_Q9,s18_Q9,s19_Q9,s20_Q9,s21_Q9,s22_Q9,s23_Q9,s24_Q9,s25_Q9,s26_Q9,s27_Q9,s28_Q9,s29_Q9,s30_Q9)
M10 <- rbind(s1_Q10,s2_Q10,s3_Q10,s4_Q10,s5_Q10,s6_Q10,s7_Q10,s8_Q10,s9_Q10,s10_Q10,s11_Q10,s12_Q10,s13_Q10,s14_Q10,s15_Q10,s16_Q10,s17_Q10,s18_Q10,s19_Q10,s20_Q10,s21_Q10,s22_Q10,s23_Q10,s24_Q10,s25_Q10,s26_Q10,s27_Q10,s28_Q10,s29_Q10,s30_Q10)

###########overall ratings##########


s1 <-	c(12,10,11,12,11)
s2 <-	c(13,12,9,14,14)
s3 <-	c(15,12,13,16,14)
s4 <-	c(12,11,11,12,16)
s5 <- 	c(8,7,10,9,9)
s6 <-	c(11,11,11,10,12)
s7 <- 	c(13,10,14,13,14)
s8 <-	c(14,13,11,12,14)
s9 <-	c(12,10,12,12,13)
s10 <- 	c(12,11,12,12,14)
s11 <-	c(15,11,13,14,15)
s12 <-	c(15,14,13,12,15)
s13 <- 	c(15,13,14,12,15)
s14 <-	c(13,11,13,13,12)
s15 <-	c(10,10,10,8,9)
s16 <- 	c(13,11,12,9,13)
s17 <-	c(9,11,9,9,8)
s18 <-	c(17,14,14,11,16)
s19 <-	c(16,13,13,13,14)
s20 <- 	c(16,14,12,13,17)
s21 <-	c(18,14,14,13,18)
s22 <- 	c(10,12,12,12,11)
s23 <- 	c(11,9,8,10,10)
s24 <-	c(8,7,8,9,10)
s25 <-	c(13,9,10,11,15)
s26 <-  c(14,14,12,12,14)
s27 <- 	c(13,10,10,10,9)
s28 <- 	c(16,12,13,13,13)
s29 <- 	c(19,15,12,16,16)
s30 <-	c(14,11,9,12,13)


################Intra-rater reliability#####################

c1 <- c(12,12)
c2 <- c(13,12)
c3 <- c(15,14)
c4 <- c(12,12)
c5 <- c(8,9)
c6 <- c(11,10)
c7 <- c(13,13)
c8 <- c(14,13)
c9 <- c(12,12)
c10 <- c(12,13)
c11 <- c(15,15)
c12 <- c(15,14)
c13 <- c(15,14)
c14 <- c(13,13)
c15 <- c(10,9)
c16 <- c(13,13)
c17 <- c(9,9)
c18 <- c(17,15)
c19 <- c(16,15)
c20 <- c(16,16)
c21 <- c(18,17)
c22 <- c(10,10)
c23 <- c(11,11)
c24 <- c(8,7)
c25 <- c(13,13)
c26 <- c(14,14)
c27 <- c(13,11)
c28 <- c(16,15)
c29 <- c(19,17)
c30 <- c(14,12)


###########different sections###########

#Int: Introduction
#MM: Material and Methods
#Res: Results	
#Dis: Discussion
#Bio: Biomarker  

Int_s1 <- c(2,1,2,2,1)
Int_s2 <- c(2,2,2,2,2)
Int_s3 <- c(2,2,2,2,2)
Int_s4 <- c(2,2,2,2,2)
Int_s5 <- c(1,2,2,2,2)
Int_s6 <- c(1,2,1,2,1)
Int_s7 <- c(1,1,2,2,2)
Int_s8 <- c(1,2,1,2,2)
Int_s9 <- c(1,2,2,2,2)
Int_s10 <- c(1,2,2,2,2)
Int_s11 <- c(2,2,2,2,2)
Int_s12 <- c(1,2,2,2,2)
Int_s13 <- c(2,2,2,2,2)
Int_s14 <- c(1,2,2,2,2)
Int_s15 <- c(1,2,2,2,2)
Int_s16 <- c(2,2,2,2,2)
Int_s17 <- c(1,2,2,2,2)
Int_s18 <- c(2,2,2,1,2)
Int_s19 <- c(2,2,2,2,2)
Int_s20 <- c(2,2,2,2,2)
Int_s21 <- c(2,2,2,2,2)
Int_s22 <- c(1,2,2,2,2)
Int_s23 <- c(1,1,1,2,1)
Int_s24 <- c(1,2,1,2,2)
Int_s25 <- c(1,1,2,2,2)
Int_s26 <- c(1,2,2,2,2)
Int_s27 <- c(2,2,2,2,2)
Int_s28 <- c(2,2,2,2,2)
Int_s29 <- c(2,2,1,2,2)
Int_s30 <- c(1,2,1,2,2)

MM_s1 <- c(2,2,2,3,3)
MM_s2 <- c(2,3,1,3,3)
MM_s3 <- c(3,1,2,3,3)
MM_s4 <- c(3,2,1,3,3)
MM_s5 <- c(2,1,1,1,3)
MM_s6 <- c(1,2,2,2,3)
MM_s7 <- c(3,2,2,2,4)
MM_s8 <- c(3,3,2,2,3)
MM_s9 <- c(2,2,2,2,3)
MM_s10 <- c(2,1,2,2,3)
MM_s11 <- c(2,1,2,3,3)
MM_s12 <- c(3,2,2,1,3)
MM_s13 <- c(2,3,3,2,4)
MM_s14 <- c(3,2,3,2,3)
MM_s15 <- c(3,2,3,2,3)
MM_s16 <- c(3,3,3,1,3)
MM_s17 <- c(1,2,1,1,2)
MM_s18 <- c(3,2,3,2,3)
MM_s19 <- c(3,2,3,3,3)
MM_s20 <- c(3,2,3,2,4)
MM_s21 <- c(3,2,2,3,4)
MM_s22 <- c(2,2,2,1,2)
MM_s23 <- c(2,2,2,1,3)
MM_s24 <- c(2,1,2,2,3)
MM_s25 <- c(2,1,1,1,4)
MM_s26 <- c(2,2,1,1,3)
MM_s27 <- c(3,2,2,2,2)
MM_s28 <- c(3,2,3,3,4)
MM_s29 <- c(3,2,2,3,3)
MM_s30 <- c(3,2,2,3,4)

Res_s1 <- c(4,3,3,2,2)
Res_s2 <- c(3,2,2,2,3)
Res_s3 <- c(3,3,3,4,3)
Res_s4 <- c(3,3,3,2,3)
Res_s5 <- c(2,2,2,2,2)
Res_s6 <- c(3,3,3,2,2)
Res_s7 <- c(3,2,3,3,2)
Res_s8 <- c(3,2,2,2,2)
Res_s9 <- c(3,2,2,2,2)
Res_s10 <- c(3,3,3,3,3)
Res_s11 <- c(4,3,2,3,3)
Res_s12 <- c(4,4,2,2,4)
Res_s13 <- c(4,2,3,2,3)
Res_s14 <- c(3,3,3,3,2)
Res_s15 <- c(2,2,2,2,2)
Res_s16 <- c(3,3,3,3,2)
Res_s17 <- c(3,3,3,2,2)
Res_s18 <- c(4,4,3,3,4)
Res_s19 <- c(4,3,3,2,3)
Res_s20 <- c(3,4,3,2,4)
Res_s21 <- c(4,4,4,2,4)
Res_s22 <- c(4,3,3,3,1)
Res_s23 <- c(3,3,2,3,2)
Res_s24 <- c(2,2,3,2,2)
Res_s25 <- c(4,2,2,3,2)
Res_s26 <- c(4,3,3,2,2)
Res_s27 <- c(3,2,3,2,1)
Res_s28 <- c(3,2,2,2,2)
Res_s29 <- c(4,4,3,3,4)
Res_s30 <- c(4,3,3,2,2)

Dis_s1 <- c(3,3,3,3,2)
Dis_s2 <- c(4,3,3,4,4)
Dis_s3 <- c(4,4,4,3,4)
Dis_s4 <- c(3,2,3,3,4)
Dis_s5 <- c(2,2,3,2,2)
Dis_s6 <- c(4,2,3,3,4)
Dis_s7 <- c(3,3,4,3,3)
Dis_s8 <- c(3,3,3,3,4)
Dis_s9 <- c(3,2,4,3,3)
Dis_s10 <- c(4,3,3,3,4)
Dis_s11 <- c(3,4,4,3,4)
Dis_s12 <- c(3,4,4,4,2)
Dis_s13 <- c(4,3,4,3,3)
Dis_s14 <- c(3,1,3,3,2)
Dis_s15 <- c(2,3,3,2,1)
Dis_s16 <- c(3,3,3,3,3)
Dis_s17 <- c(2,2,2,2,1)
Dis_s18 <- c(4,3,3,3,4)
Dis_s19 <- c(4,4,2,3,3)
Dis_s20 <- c(3,4,3,4,4)
Dis_s21 <- c(4,3,4,3,4)
Dis_s22 <- c(1,2,3,3,3)
Dis_s23 <- c(2,1,2,2,1)
Dis_s24 <- c(2,1,1,2,2)
Dis_s25 <- c(4,3,4,3,3)
Dis_s26 <- c(4,4,4,4,4)
Dis_s27 <- c(2,2,2,2,2)
Dis_s28 <- c(4,3,3,3,2)
Dis_s29 <- c(4,4,4,4,4)
Dis_s30 <- c(2,2,2,2,2)

Bio_s1 <- c(1,1,1,2,3)
Bio_s2 <- c(2,2,1,3,2)
Bio_s3 <- c(3,2,2,4,2)
Bio_s4 <- c(1,2,2,2,4)
Bio_s5 <- c(1,0,2,2,0)
Bio_s6 <- c(2,2,2,1,2)
Bio_s7 <- c(3,2,3,3,3)
Bio_s8 <- c(4,3,3,3,3)
Bio_s9 <- c(3,2,2,3,3)
Bio_s10 <- c(2,2,2,2,2)
Bio_s11 <- c(4,1,3,3,3)
Bio_s12 <- c(4,2,3,3,4)
Bio_s13 <- c(3,3,2,3,3)
Bio_s14 <- c(3,3,2,3,3)
Bio_s15 <- c(2,1,0,0,1)
Bio_s16 <- c(2,0,1,0,3)
Bio_s17 <- c(2,2,1,2,1)
Bio_s18 <- c(4,3,3,2,3)
Bio_s19 <- c(3,2,3,3,3)
Bio_s20 <- c(5,2,1,3,3)
Bio_s21 <- c(5,3,2,3,4)
Bio_s22 <- c(2,3,2,3,3)
Bio_s23 <- c(3,2,1,2,3)
Bio_s24 <- c(1,1,1,1,1)
Bio_s25 <- c(2,2,1,2,4)
Bio_s26 <- c(3,3,2,3,3)
Bio_s27 <- c(3,2,1,2,2)
Bio_s28 <- c(4,3,3,3,3)
Bio_s29 <- c(6,3,2,4,3)
Bio_s30 <- c(4,2,1,3,3)

RE_Int_1 <- c(2,2)
RE_Int_2 <- c(2,2)
RE_Int_3 <- c(2,2)
RE_Int_4 <- c(2,2)
RE_Int_5 <- c(1,1)
RE_Int_6 <- c(1,1)
RE_Int_7 <- c(1,1)
RE_Int_8 <- c(1,1)
RE_Int_9 <- c(1,1)
RE_Int_10 <- c(1,2)
RE_Int_11 <- c(2,2)
RE_Int_12 <- c(1,1)
RE_Int_13 <- c(2,1)
RE_Int_14 <- c(1,1)
RE_Int_15 <- c(1,1)
RE_Int_16 <- c(2,2)
RE_Int_17 <- c(1,1)
RE_Int_18 <- c(2,2)
RE_Int_19 <- c(2,2)
RE_Int_20 <- c(2,2)
RE_Int_21 <- c(2,2)
RE_Int_22 <- c(1,1)
RE_Int_23 <- c(1,1)
RE_Int_24 <- c(1,1)
RE_Int_25 <- c(1,2)
RE_Int_26 <- c(1,1)
RE_Int_27 <- c(2,2)
RE_Int_28 <- c(2,1)
RE_Int_29 <- c(2,2)
RE_Int_30 <- c(1,1)

RE_MM_1		<- c(2,2)
RE_MM_2		<- c(2,2)
RE_MM_3		<- c(3,3)
RE_MM_4		<- c(3,3)
RE_MM_5		<- c(2,2)
RE_MM_6		<- c(1,1)
RE_MM_7		<- c(3,2)
RE_MM_8		<- c(3,3)
RE_MM_9		<- c(2,2)
RE_MM_10	<- c(2,1)
RE_MM_11	<- c(2,1)
RE_MM_12	<- c(3,3)
RE_MM_13	<- c(2,3)
RE_MM_14	<- c(3,3)
RE_MM_15	<- c(3,2)
RE_MM_16	<- c(3,3)
RE_MM_17	<- c(1,1)
RE_MM_18	<- c(3,3)
RE_MM_19	<- c(3,3)
RE_MM_20	<- c(3,3)
RE_MM_21	<- c(3,3)
RE_MM_22	<- c(2,2)
RE_MM_23	<- c(2,3)
RE_MM_24	<- c(2,1)
RE_MM_25	<- c(2,1)
RE_MM_26	<- c(2,2)
RE_MM_27	<- c(3,1)
RE_MM_28	<- c(3,4)
RE_MM_29	<- c(3,3)
RE_MM_30	<- c(3,3)

RE_Res_1	<- c(4,3)
RE_Res_2	<- c(3,3)
RE_Res_3	<- c(3,3)
RE_Res_4	<- c(3,3)
RE_Res_5	<- c(2,2)
RE_Res_6	<- c(3,3)
RE_Res_7	<- c(3,3)
RE_Res_8	<- c(3,3)
RE_Res_9	<- c(3,3)
RE_Res_10	<- c(3,4)
RE_Res_11	<- c(4,4)
RE_Res_12	<- c(4,4)
RE_Res_13	<- c(4,3)
RE_Res_14	<- c(3,3)
RE_Res_15	<- c(2,2)
RE_Res_16	<- c(3,3)
RE_Res_17	<- c(3,4)
RE_Res_18	<- c(4,3)
RE_Res_19	<- c(4,3)
RE_Res_20	<- c(3,3)
RE_Res_21	<- c(4,4)
RE_Res_22	<- c(4,3)
RE_Res_23	<- c(3,3)
RE_Res_24	<- c(2,3)
RE_Res_25	<- c(4,3)
RE_Res_26	<- c(4,4)
RE_Res_27	<- c(3,3)
RE_Res_28	<- c(3,3)
RE_Res_29	<- c(4,4)
RE_Res_30	<- c(4,3)

RE_Dis_1	<- c(3,3)
RE_Dis_2	<- c(4,3)
RE_Dis_3	<- c(4,4)
RE_Dis_4	<- c(3,3)
RE_Dis_5	<- c(2,2)
RE_Dis_6	<- c(4,3)
RE_Dis_7	<- c(3,3)
RE_Dis_8	<- c(3,3)
RE_Dis_9	<- c(3,3)
RE_Dis_10	<- c(4,4)
RE_Dis_11	<- c(3,4)
RE_Dis_12	<- c(3,3)
RE_Dis_13	<- c(4,3)
RE_Dis_14	<- c(3,3)
RE_Dis_15	<- c(2,2)
RE_Dis_16	<- c(3,3)
RE_Dis_17	<- c(2,1)
RE_Dis_18	<- c(4,4)
RE_Dis_19	<- c(4,4)
RE_Dis_20	<- c(3,4)
RE_Dis_21	<- c(4,4)
RE_Dis_22	<- c(1,1)
RE_Dis_23	<- c(2,1)
RE_Dis_24	<- c(2,1)
RE_Dis_25	<- c(4,4)
RE_Dis_26	<- c(4,4)
RE_Dis_27	<- c(2,2)
RE_Dis_28	<- c(4,3)
RE_Dis_29	<- c(4,4)
RE_Dis_30	<- c(2,2)

RE_Bio_1	<- c(1,2)
RE_Bio_2	<- c(2,2)
RE_Bio_3	<- c(3,2)
RE_Bio_4	<- c(1,1)
RE_Bio_5	<- c(1,2)
RE_Bio_6	<- c(2,2)
RE_Bio_7	<- c(3,4)
RE_Bio_8	<- c(4,3)
RE_Bio_9	<- c(3,3)
RE_Bio_10	<- c(2,2)
RE_Bio_11	<- c(4,4)
RE_Bio_12	<- c(4,3)
RE_Bio_13	<- c(3,4)
RE_Bio_14	<- c(3,3)
RE_Bio_15	<- c(2,2)
RE_Bio_16	<- c(2,2)
RE_Bio_17	<- c(2,2)
RE_Bio_18	<- c(4,3)
RE_Bio_19	<- c(3,3)
RE_Bio_20	<- c(5,4)
RE_Bio_21	<- c(5,4)
RE_Bio_22	<- c(2,3)
RE_Bio_23	<- c(3,3)
RE_Bio_24	<- c(1,1)
RE_Bio_25	<- c(2,3)
RE_Bio_26	<- c(3,3)
RE_Bio_27	<- c(3,3)
RE_Bio_28	<- c(4,4)
RE_Bio_29	<- c(6,4)
RE_Bio_30	<- c(4,3)


M_overall_R2 			<- rbind(s1,s2,s3,s4,s5,s6,s7,s8,s9,s10,s11,s12,s13,s14,s15,s16,s17,s18,s19,s20,s21,s22,s23,s24,s25,s26,s27,s28,s29,s30)
M_re_overall_R2 		<- rbind(c1,c2,c3,c4,c5,c6,c7,c8,c9,c10,c11,c12,c13,c14,c15,c16,c17,c18,c19,c20,c21,c22,c23,c24,c25,c26,c27,c28,c29,c30)
M_Study_rational_R2 		<- rbind(Int_s1,Int_s2,Int_s3,Int_s4,Int_s5,Int_s6,Int_s7,Int_s8,Int_s9,Int_s10,Int_s11,Int_s12,Int_s13,Int_s14,Int_s15,Int_s16,Int_s17,Int_s18,Int_s19,Int_s20,Int_s21,Int_s22,Int_s23,Int_s24,Int_s25,Int_s26,Int_s27,Int_s28,Int_s29,Int_s30)
M_Design_Methods_R2 		<- rbind(MM_s1,MM_s2,MM_s3,MM_s4,MM_s5,MM_s6,MM_s7,MM_s8,MM_s9,MM_s10,MM_s11,MM_s12,MM_s13,MM_s14,MM_s15,MM_s16,MM_s17,MM_s18,MM_s19,MM_s20,MM_s21,MM_s22,MM_s23,MM_s24,MM_s25,MM_s26,MM_s27,MM_s28,MM_s29,MM_s30)
M_Data_analysis_R2 		<- rbind(Res_s1,Res_s2,Res_s3,Res_s4,Res_s5,Res_s6,Res_s7,Res_s8,Res_s9,Res_s10,Res_s11,Res_s12,Res_s13,Res_s14,Res_s15,Res_s16,Res_s17,Res_s18,Res_s19,Res_s20,Res_s21,Res_s22,Res_s23,Res_s24,Res_s25,Res_s26,Res_s27,Res_s28,Res_s29,Res_s30)
M_Data_interpretation_R2 	<- rbind(Dis_s1,Dis_s2,Dis_s3,Dis_s4,Dis_s5,Dis_s6,Dis_s7,Dis_s8,Dis_s9,Dis_s10,Dis_s11,Dis_s12,Dis_s13,Dis_s14,Dis_s15,Dis_s16,Dis_s17,Dis_s18,Dis_s19,Dis_s20,Dis_s21,Dis_s22,Dis_s23,Dis_s24,Dis_s25,Dis_s26,Dis_s27,Dis_s28,Dis_s29,Dis_s30)
M_Biomarker_measurement_R2 	<- rbind(Bio_s1,Bio_s2,Bio_s3,Bio_s4,Bio_s5,Bio_s6,Bio_s7,Bio_s8,Bio_s9,Bio_s10,Bio_s11,Bio_s12,Bio_s13,Bio_s14,Bio_s15,Bio_s16,Bio_s17,Bio_s18,Bio_s19,Bio_s20,Bio_s21,Bio_s22,Bio_s23,Bio_s24,Bio_s25,Bio_s26,Bio_s27,Bio_s28,Bio_s29,Bio_s30)

M_re_Study_rational_R2		<- rbind(RE_Int_1,RE_Int_2,RE_Int_3,RE_Int_4,RE_Int_5,RE_Int_6,RE_Int_7,RE_Int_8,RE_Int_9,RE_Int_10,RE_Int_11,RE_Int_12,RE_Int_13,RE_Int_14,RE_Int_15,RE_Int_16,RE_Int_17,RE_Int_18,RE_Int_19,RE_Int_20,RE_Int_21,RE_Int_22,RE_Int_23,RE_Int_24,RE_Int_25,RE_Int_26,RE_Int_27,RE_Int_28,RE_Int_29,RE_Int_30)
M_re_Design_Methods_R2		<- rbind(RE_MM_1,RE_MM_2,RE_MM_3,RE_MM_4,RE_MM_5,RE_MM_6,RE_MM_7,RE_MM_8,RE_MM_9,RE_MM_10,RE_MM_11,RE_MM_12,RE_MM_13,RE_MM_14,RE_MM_15,RE_MM_16,RE_MM_17,RE_MM_18,RE_MM_19,RE_MM_20,RE_MM_21,RE_MM_22,RE_MM_23,RE_MM_24,RE_MM_25,RE_MM_26,RE_MM_27,RE_MM_28,RE_MM_29,RE_MM_30)
M_re_Data_analysis_R2		<- rbind(RE_Res_1,RE_Res_2,RE_Res_3,RE_Res_4,RE_Res_5,RE_Res_6,RE_Res_7,RE_Res_8,RE_Res_9,RE_Res_10,RE_Res_11,RE_Res_12,RE_Res_13,RE_Res_14,RE_Res_15,RE_Res_16,RE_Res_17,RE_Res_18,RE_Res_19,RE_Res_20,RE_Res_21,RE_Res_22,RE_Res_23,RE_Res_24,RE_Res_25,RE_Res_26,RE_Res_27,RE_Res_28,RE_Res_29,RE_Res_30)
M_re_Data_interpretation_R2	<- rbind(RE_Dis_1,RE_Dis_2,RE_Dis_3,RE_Dis_4,RE_Dis_5,RE_Dis_6,RE_Dis_7,RE_Dis_8,RE_Dis_9,RE_Dis_10,RE_Dis_11,RE_Dis_12,RE_Dis_13,RE_Dis_14,RE_Dis_15,RE_Dis_16,RE_Dis_17,RE_Dis_18,RE_Dis_19,RE_Dis_20,RE_Dis_21,RE_Dis_22,RE_Dis_23,RE_Dis_24,RE_Dis_25,RE_Dis_26,RE_Dis_27,RE_Dis_28,RE_Dis_29,RE_Dis_30)
M_re_Biomarker_measurement_R2	<- rbind(RE_Bio_1,RE_Bio_2,RE_Bio_3,RE_Bio_4,RE_Bio_5,RE_Bio_6,RE_Bio_7,RE_Bio_8,RE_Bio_9,RE_Bio_10,RE_Bio_11,RE_Bio_12,RE_Bio_13,RE_Bio_14,RE_Bio_15,RE_Bio_16,RE_Bio_17,RE_Bio_18,RE_Bio_19,RE_Bio_20,RE_Bio_21,RE_Bio_22,RE_Bio_23,RE_Bio_24,RE_Bio_25,RE_Bio_26,RE_Bio_27,RE_Bio_28,RE_Bio_29,RE_Bio_30)

#Calculation of ICCs (R2)
######################################################


icc(M_overall_R2, model=c("twoway"),type=c("agreement"))
icc(M_re_overall_R2, model=c("twoway"),type=c("agreement"))
icc(M_Study_rational_R2, model=c("twoway"),type=c("agreement"))
icc(M_Design_Methods_R2, model=c("twoway"),type=c("agreement"))
icc(M_Data_analysis_R2, model=c("twoway"),type=c("agreement"))
icc(M_Data_interpretation_R2, model=c("twoway"),type=c("agreement"))
icc(M_Biomarker_measurement_R2, model=c("twoway"),type=c("agreement"))
icc(M_re_Study_rational_R2, model=c("twoway"),type=c("agreement"))
icc(M_re_Design_Methods_R2, model=c("twoway"),type=c("agreement"))
icc(M_re_Data_analysis_R2, model=c("twoway"),type=c("agreement"))
icc(M_re_Data_interpretation_R2, model=c("twoway"),type=c("agreement"))
icc(M_re_Biomarker_measurement_R2, model=c("twoway"),type=c("agreement"))

#Caluculations of ICCs for each of the Biomarker measurement items

icc(M8, model=c("twoway"),type=c("agreement"))
icc(M9, model=c("twoway"),type=c("agreement"))
icc(M10, model=c("twoway"),type=c("agreement"))

#time needed for raters##########in min##########

#t = overall rating time of each rater

t1 <- 306
t2 <- 652	
t3 <- 400
t4 <- 207
t5 <- 468

#average time needed/study calculated for each rater (T=t/30); 30 = amount of studies used for evaluation 

T1 <- t1/30
T2 <- t2/30
T3 <- t3/30
T4 <- t4/30
T5 <- t5/30

T1
T2
T3
T4
T5

####average time####

T_average <- sum(T1,T2,T3,T4,T5)/5

T_average


###########Additional analyses#########

#Cross trabulation of statistical analyses and biomarker modeling

install.packages("descr")
library ("descr")

#Graph to visualize coincides between anlalytical items dealing with statisical/mathemtical approaches
attr(M5, "label") <- "Statisitcal analysis"
attr(M10, "label") <- "Biomarker modeling" 
ct <- crosstab(M5, M10, xlab = "Statistical analysis", ylab = "Biomarker modeling")

tab <- ct$tab
class(tab)
tab
